# Supplementary material for: When Is Hub Gene Selection Better than Standard Meta-Analysis?
Source: PLoS One. 2013 Apr 17;8(4):e61505. doi: 10.1371/journal.pone.0061505 (PMC3629234; doi:10.1371/journal.pone.0061505)
Supplement: Table S1 — GO enrichment of modules identified in the consensus module analysis of 8 adenocarcinoma data sets. The table shows the 20 highest enriched terms for each module (including the improper module labeled 0). Individual columns contain module label (“Module”), module size (“Size”), rank of the term (“Rank”), Bonferroni-corrected enrichment p-value (“pEnrichment.Bonferroni”), fraction of the module genes present in the term (“Fraction”), GO ontology (“Ontology”), and GO term name (“TermName”). (TXT) [file pone.0061505.s001.txt]

Module	Size	Rank	pEnrichment.Bonferroni	Fraction	Ontology	TermName
0	8285	1	5.9e-08	0.77	CC	intracellular
0	8285	2	6.5e-08	0.76	CC	intracellular part
0	8285	3	4.9e-06	0.19	BP	small molecule metabolic process
0	8285	4	0.00014	0.66	CC	intracellular organelle
0	8285	5	0.0012	0.6	CC	membrane-bounded organelle
0	8285	6	0.0014	0.6	CC	intracellular membrane-bounded organelle
0	8285	7	0.0026	0.056	MF	RNA binding
0	8285	8	0.0031	0.1	CC	mitochondrion
0	8285	9	0.0093	0.046	BP	RNA processing
0	8285	10	0.012	0.045	BP	mRNA metabolic process
0	8285	11	0.014	0.15	CC	organelle membrane
0	8285	12	0.023	0.036	CC	ribonucleoprotein complex
0	8285	13	0.064	0.56	BP	cellular metabolic process
0	8285	14	0.19	0.082	CC	Golgi apparatus
0	8285	15	0.37	0.87	CC	cell
0	8285	16	0.38	0.87	CC	cell part
0	8285	17	0.43	0.052	CC	mitochondrial part
0	8285	18	0.53	0.27	BP	gene expression
0	8285	19	0.64	0.04	BP	cellular carbohydrate metabolic process
0	8285	20	0.81	0.59	CC	cytoplasm
1	95	1	1.1e-14	0.39	BP	defense response
1	95	2	4.9e-12	0.36	BP	immune response
1	95	3	8.8e-12	0.45	BP	immune system process
1	95	4	2.4e-08	0.28	BP	regulation of immune system process
1	95	5	2.3e-06	0.56	CC	cell periphery
1	95	6	3.2e-06	0.49	BP	response to stress
1	95	7	4.5e-06	0.55	CC	plasma membrane
1	95	8	4.8e-06	0.2	BP	regulation of immune response
1	95	9	6.6e-05	0.18	BP	inflammatory response
1	95	10	9.6e-05	0.15	BP	leukocyte migration
1	95	11	0.00014	0.19	BP	positive regulation of immune system process
1	95	12	0.00026	0.11	BP	immune response-activating cell surface receptor signaling pathway
1	95	13	0.00026	0.27	BP	response to wounding
1	95	14	0.00033	0.11	BP	immune response-regulating cell surface receptor signaling pathway
1	95	15	0.00034	0.18	BP	innate immune response
1	95	16	0.00047	0.6	CC	membrane part
1	95	17	0.00069	0.15	BP	positive regulation of immune response
1	95	18	0.00082	0.36	CC	plasma membrane part
1	95	19	0.001	0.71	BP	response to stimulus
1	95	20	0.0012	0.53	CC	intrinsic to membrane
2	93	1	9.2e-59	0.72	BP	mitotic cell cycle
2	93	2	8.5e-57	0.75	BP	cell cycle process
2	93	3	3.8e-54	0.8	BP	cell cycle
2	93	4	8.3e-35	0.46	BP	M phase
2	93	5	9.9e-32	0.4	BP	mitosis
2	93	6	2.4e-31	0.52	BP	DNA metabolic process
2	93	7	3e-31	0.4	BP	M phase of mitotic cell cycle
2	93	8	1e-28	0.41	BP	regulation of cell cycle process
2	93	9	1.1e-28	0.48	BP	regulation of cell cycle
2	93	10	3e-28	0.34	BP	DNA replication
2	93	11	2.8e-27	0.4	BP	cell division
2	93	12	7.9e-26	0.39	BP	interphase of mitotic cell cycle
2	93	13	1.3e-25	0.39	BP	interphase
2	93	14	5.1e-25	0.33	BP	regulation of cell cycle arrest
2	93	15	1.3e-24	0.32	BP	cell cycle checkpoint
2	93	16	2e-22	0.37	BP	negative regulation of cell cycle
2	93	17	4.6e-22	0.34	BP	cell cycle arrest
2	93	18	6e-21	0.38	CC	chromosome
2	93	19	9e-21	0.59	BP	organelle organization
2	93	20	7.4e-19	0.62	CC	nuclear part
3	86	1	3.7e-43	0.51	CC	extracellular matrix
3	86	2	1.4e-32	0.59	CC	extracellular region part
3	86	3	1.9e-32	0.41	CC	proteinaceous extracellular matrix
3	86	4	6.2e-29	0.66	CC	extracellular region
3	86	5	1.8e-20	0.26	CC	extracellular matrix part
3	86	6	5e-19	0.2	MF	extracellular matrix structural constituent
3	86	7	3.4e-17	0.19	CC	collagen
3	86	8	1.1e-12	0.19	BP	extracellular matrix organization
3	86	9	1.1e-12	0.19	BP	extracellular structure organization
3	86	10	7.2e-11	0.33	CC	extracellular space
3	86	11	1.8e-10	0.093	MF	platelet-derived growth factor binding
3	86	12	6.9e-10	0.12	BP	cellular response to amino acid stimulus
3	86	13	1.7e-09	0.3	BP	cardiovascular system development
3	86	14	2.4e-09	0.12	BP	cellular response to acid
3	86	15	7.2e-09	0.12	BP	cellular response to organic nitrogen
3	86	16	7.2e-09	0.12	BP	cellular response to amine stimulus
3	86	17	1.9e-08	0.62	BP	multicellular organismal development
3	86	18	3.7e-08	0.081	CC	fibrillar collagen
3	86	19	7.3e-08	0.64	BP	developmental process
3	86	20	7.7e-08	0.24	MF	structural molecule activity
4	73	1	1.1e-17	0.36	BP	lymphocyte activation
4	73	2	1.3e-15	0.36	BP	leukocyte activation
4	73	3	1.6e-14	0.55	BP	immune system process
4	73	4	3.2e-13	0.42	BP	immune response
4	73	5	1.8e-12	0.37	BP	cell activation
4	73	6	1.3e-10	0.25	BP	T cell activation
4	73	7	7.3e-09	0.22	BP	regulation of lymphocyte activation
4	73	8	1.2e-08	0.33	BP	regulation of immune system process
4	73	9	1.5e-08	0.27	BP	positive regulation of immune system process
4	73	10	1.7e-07	0.22	BP	regulation of cell activation
4	73	11	1.8e-07	0.19	BP	positive regulation of cell activation
4	73	12	2.6e-07	0.18	BP	lymphocyte differentiation
4	73	13	3.4e-07	0.25	BP	regulation of immune response
4	73	14	4.5e-07	0.15	BP	antigen receptor-mediated signaling pathway
4	73	15	5.3e-07	0.18	BP	regulation of T cell activation
4	73	16	5.3e-07	0.18	BP	positive regulation of lymphocyte activation
4	73	17	8.8e-07	0.14	BP	T cell receptor signaling pathway
4	73	18	9e-07	0.082	CC	T cell receptor complex
4	73	19	9.3e-07	0.15	BP	immune response-activating cell surface receptor signaling pathway
4	73	20	1.2e-06	0.15	BP	immune response-regulating cell surface receptor signaling pathway
5	23	1	0.072	0.39	BP	cell adhesion
5	23	2	0.092	0.26	CC	proteinaceous extracellular matrix
5	23	3	0.31	0.26	CC	extracellular matrix
5	23	4	1	0.087	BP	lung vasculature development
5	23	5	1	0.087	BP	embryonic digestive tract morphogenesis
5	23	6	1	0.087	BP	blood coagulation, intrinsic pathway
5	23	7	1	0.22	BP	muscle structure development
5	23	8	1	0.087	BP	embryonic digestive tract development
5	23	9	1	0.39	CC	extracellular region
5	23	10	1	0.3	CC	extracellular region part
5	23	11	1	0.087	BP	lung morphogenesis
5	23	12	1	0.17	BP	regulation of cell adhesion
5	23	13	1	0.26	BP	embryo development
5	23	14	1	0.17	BP	cell-cell adhesion
5	23	15	1	0.13	BP	lung development
5	23	16	1	0.13	BP	branching morphogenesis of a tube
5	23	17	1	0.17	BP	muscle organ development
5	23	18	1	0.087	BP	lung alveolus development
5	23	19	1	0.13	BP	respiratory tube development
5	23	20	1	0.087	BP	somitogenesis
