# Supplementary material for: When Is Hub Gene Selection Better than Standard Meta-Analysis?
Source: PLoS One. 2013 Apr 17;8(4):e61505. doi: 10.1371/journal.pone.0061505 (PMC3629234; doi:10.1371/journal.pone.0061505)
Supplement: Table S2 — GO enrichment of genes selected by marginal meta-analysis of association with survival time in 8 adenocarcinoma data sets. The table shows the 20 highest enriched terms for the 50, 100, 200, 300, 500, and 1000 top genes selected by marginal meta-analysis. Individual columns contain number of top selected genes (“No.Genes”), rank of the term (“Rank”), Bonferroni-corrected enrichment p-value (“pEnrichment.Bonferroni”), fraction of the module genes present in the term (“Fraction”), GO ontology (“Ontology”), and GO term name (“TermName”). (TXT) [file pone.0061505.s002.txt]

No.Genes	Rank	pEnrichment.Bonferroni	Fraction	Ontology	TermName
50	1	1.6e-10	0.36	BP	mitotic cell cycle
50	2	1.9e-09	0.42	BP	cell cycle
50	3	5.8e-09	0.36	BP	cell cycle process
50	4	4.9e-08	0.2	BP	cell cycle checkpoint
50	5	8.1e-08	0.24	BP	M phase
50	6	9.7e-08	0.2	BP	regulation of cell cycle arrest
50	7	1.8e-07	0.22	BP	cell cycle arrest
50	8	3.4e-07	0.2	BP	mitosis
50	9	4.3e-07	0.22	BP	regulation of cell cycle process
50	10	4.4e-07	0.2	BP	M phase of mitotic cell cycle
50	11	5.4e-07	0.1	BP	spindle checkpoint
50	12	8.1e-07	0.22	BP	negative regulation of cell cycle
50	13	1.6e-06	0.26	BP	regulation of cell cycle
50	14	2.4e-06	0.18	BP	regulation of mitotic cell cycle
50	15	4.1e-06	0.2	BP	interphase of mitotic cell cycle
50	16	4.6e-06	0.2	BP	interphase
50	17	1.1e-05	0.08	BP	mitotic cell cycle spindle checkpoint
50	18	1.8e-05	0.08	BP	negative regulation of mitosis
50	19	1.9e-05	0.12	CC	chromosome, centromeric region
50	20	2e-05	0.1	BP	mitotic prometaphase
100	1	4.9e-18	0.34	BP	mitotic cell cycle
100	2	6.3e-16	0.35	BP	cell cycle process
100	3	2.7e-15	0.39	BP	cell cycle
100	4	1.6e-13	0.23	BP	M phase
100	5	2.9e-13	0.2	BP	mitosis
100	6	4.9e-13	0.2	BP	M phase of mitotic cell cycle
100	7	9.1e-13	0.18	BP	cell cycle checkpoint
100	8	3.2e-12	0.18	BP	regulation of cell cycle arrest
100	9	3.8e-11	0.2	BP	regulation of cell cycle process
100	10	6.7e-11	0.19	BP	cell cycle arrest
100	11	3.2e-10	0.19	BP	cell division
100	12	9e-10	0.19	BP	negative regulation of cell cycle
100	13	9.1e-10	0.1	BP	mitotic prometaphase
100	14	1.4e-09	0.16	BP	regulation of mitotic cell cycle
100	15	1.8e-09	0.23	BP	regulation of cell cycle
100	16	3.9e-09	0.13	CC	spindle
100	17	1.9e-08	0.11	CC	condensed chromosome
100	18	1.9e-08	0.1	BP	chromosome segregation
100	19	2.1e-08	0.11	BP	mitotic cell cycle checkpoint
100	20	2.8e-08	0.09	BP	regulation of ubiquitin-protein ligase activity involved in mitotic cell cycle
200	1	1.5e-18	0.24	BP	mitotic cell cycle
200	2	2.9e-17	0.26	BP	cell cycle process
200	3	1.1e-15	0.3	BP	cell cycle
200	4	1e-12	0.12	BP	regulation of cell cycle arrest
200	5	1.3e-12	0.15	BP	regulation of cell cycle process
200	6	3.1e-12	0.13	BP	mitosis
200	7	5.3e-12	0.15	BP	M phase
200	8	5.9e-12	0.13	BP	M phase of mitotic cell cycle
200	9	1.1e-11	0.12	BP	cell cycle checkpoint
200	10	2.9e-11	0.14	BP	cell cycle arrest
200	11	5.4e-11	0.12	BP	regulation of mitotic cell cycle
200	12	9.8e-11	0.18	BP	regulation of cell cycle
200	13	9.4e-10	0.14	BP	negative regulation of cell cycle
200	14	6.9e-09	0.12	BP	interphase of mitotic cell cycle
200	15	9.2e-09	0.12	BP	interphase
200	16	1.2e-08	0.085	CC	spindle
200	17	2.7e-08	0.12	BP	cell division
200	18	4e-08	0.085	BP	G1/S transition of mitotic cell cycle
200	19	4.4e-08	0.32	CC	cytosol
200	20	7.3e-08	0.055	BP	mitotic prometaphase
300	1	1.7e-20	0.21	BP	mitotic cell cycle
300	2	9.4e-20	0.24	BP	cell cycle process
300	3	2.1e-17	0.12	BP	regulation of cell cycle arrest
300	4	2.3e-17	0.26	BP	cell cycle
300	5	8.1e-17	0.14	BP	cell cycle arrest
300	6	1e-16	0.11	BP	cell cycle checkpoint
300	7	3.6e-16	0.14	BP	regulation of cell cycle process
300	8	3.7e-15	0.14	BP	negative regulation of cell cycle
300	9	1.9e-14	0.11	BP	regulation of mitotic cell cycle
300	10	1e-13	0.17	BP	regulation of cell cycle
300	11	3.9e-12	0.073	BP	mitotic cell cycle checkpoint
300	12	7e-12	0.12	BP	M phase
300	13	7.6e-12	0.06	BP	M/G1 transition of mitotic cell cycle
300	14	8.8e-12	0.12	BP	interphase of mitotic cell cycle
300	15	1.1e-11	0.1	BP	mitosis
300	16	1.3e-11	0.12	BP	interphase
300	17	2.3e-11	0.1	BP	M phase of mitotic cell cycle
300	18	5.1e-11	0.073	BP	S phase
300	19	1.2e-10	0.07	BP	S phase of mitotic cell cycle
300	20	1.7e-10	0.053	BP	regulation of ubiquitin-protein ligase activity involved in mitotic cell cycle
500	1	2e-19	0.17	BP	mitotic cell cycle
500	2	2e-18	0.19	BP	cell cycle process
500	3	5.2e-17	0.09	BP	regulation of cell cycle arrest
500	4	8.8e-17	0.086	BP	cell cycle checkpoint
500	5	1.5e-16	0.21	BP	cell cycle
500	6	6e-15	0.1	BP	cell cycle arrest
500	7	1.4e-14	0.1	BP	regulation of cell cycle process
500	8	2.6e-13	0.084	BP	regulation of mitotic cell cycle
500	9	7.7e-13	0.1	BP	negative regulation of cell cycle
500	10	4.4e-12	0.082	BP	mitosis
500	11	6.9e-12	0.098	BP	M phase
500	12	7.9e-12	0.044	BP	M/G1 transition of mitotic cell cycle
500	13	9.2e-12	0.054	BP	mitotic cell cycle checkpoint
500	14	1.1e-11	0.082	BP	M phase of mitotic cell cycle
500	15	3.6e-11	0.056	BP	S phase
500	16	6.1e-11	0.13	BP	regulation of cell cycle
500	17	6.6e-11	0.092	BP	interphase of mitotic cell cycle
500	18	1.1e-10	0.092	BP	interphase
500	19	1.3e-10	0.062	BP	G1/S transition of mitotic cell cycle
500	20	5.9e-10	0.038	BP	regulation of ubiquitin-protein ligase activity involved in mitotic cell cycle
1000	1	3.5e-17	0.12	BP	mitotic cell cycle
1000	2	1.3e-16	0.14	BP	cell cycle process
1000	3	1.2e-15	0.062	BP	regulation of cell cycle arrest
1000	4	1.8e-15	0.059	BP	cell cycle checkpoint
1000	5	1.9e-14	0.073	BP	cell cycle arrest
1000	6	5.5e-14	0.044	BP	S phase
1000	7	1.1e-13	0.032	BP	M/G1 transition of mitotic cell cycle
1000	8	2.6e-13	0.16	BP	cell cycle
1000	9	7.6e-13	0.041	BP	S phase of mitotic cell cycle
1000	10	8.3e-13	0.074	BP	regulation of cell cycle process
1000	11	2.6e-12	0.048	BP	G1/S transition of mitotic cell cycle
1000	12	3.1e-12	0.11	BP	DNA metabolic process
1000	13	8.8e-12	0.075	BP	negative regulation of cell cycle
1000	14	9.4e-12	0.073	BP	interphase
1000	15	1.3e-11	0.072	BP	interphase of mitotic cell cycle
1000	16	1.4e-10	0.049	BP	DNA replication
1000	17	1.6e-10	0.036	BP	mitotic cell cycle checkpoint
1000	18	2.2e-10	0.056	BP	regulation of mitotic cell cycle
1000	19	3.3e-10	0.027	BP	anaphase-promoting complex-dependent proteasomal ubiquitin-dependent protein catabolic process
1000	20	3.7e-10	0.098	BP	regulation of cell cycle
